# Supplementary material for: Cross-Sectional Associations of Self-Reported Social/Emotional Support and Life Satisfaction with Smoking and Vaping Status in Adults
Source: Int J Environ Res Public Health. 2022 Aug 28;19(17):10722. doi: 10.3390/ijerph191710722 (PMC9517882; doi:10.3390/ijerph191710722)
Supplement: Supplementary file 1 [file ijerph-19-10722-s001.zip]

Archive with 1 entries (1 files):
- ijerph-1838208-supplementary.pdf
